# Supplementary material for: Overexpression of lncRNA H19 changes basic characteristics and affects immune response of bovine mammary epithelial cells
Source: PeerJ. 2019 Apr 5;7:e6715. doi: 10.7717/peerj.6715 (PMC6452850; doi:10.7717/peerj.6715)
Supplement: Table S2 [file peerj-07-6715-s002.xlsx]

## Sheet: Sheet1
TNF-a	control	h19	IL-6	control	h19	CXCL2	control	h19	CCL5	control	h19	β-casein	control	h19
	430.544	587.752		5.078	57.13		188.159	359.771		3623.63	7175.89		40.5285	211.915
	361.704	643.564		15.507	48.47		101.946	273.558		1794.75	4784.27		70.6186	206.128
	308.684	661.24		22.118	58.387		96.252	345.945		2040.95	7386.91		54.3284	340.121
mean	366.977	630.852		14.2343	54.6623		128.786	326.425		2486.45	6449.02		55.1585	252.721
sd	61.1009	38.3578		8.59099	5.39942		51.4976	46.3028		992.498	1445.57		15.0622	75.7457
P value	0.0437799			0.020572			0.0169037			0.0306786			0.0487909
