# Supplementary material for: Overexpression of lncRNA H19 changes basic characteristics and affects immune response of bovine mammary epithelial cells
Source: PeerJ. 2019 Apr 5;7:e6715. doi: 10.7717/peerj.6715 (PMC6452850; doi:10.7717/peerj.6715)
Supplement: Data S2 [file peerj-07-6715-s008.zip]

Archive with 1 entries (1 files):
- WB-LXZ (2).pptx
